# Supplementary material for: Colonization potential to reconstitute a microbe community in patients detected early after fecal microbe transplant for recurrent C. difficile
Source: BMC Microbiol. 2016 Jan 13;16:5. doi: 10.1186/s12866-015-0622-2 (PMC4711103; doi:10.1186/s12866-015-0622-2)
Supplement: Additional file 1: — Characteristics of donors and patients. (XLSX 12 kb) [file 12866_2015_622_MOESM1_ESM.xlsx]

## Sheet: Patient and Sample Info
1. Patient Information
						Recipient												Donor
Research Code	Repeat transplant?	Diagnosis (recurrent or refractory CDI)	Age	Sex	Comorbidities	Pertinent medications	Duration of symptoms	Number of relapses	Previous treatments	Ongoing treatment prior to transplant	Diagnostic test	Number of hospitalizations prior to transplant	Route	Volume	Symptoms		Age	Sex	Relationship
1	no	recurrent	74	F	Rheumatoid arthritis, diabetes mellitus type 2, gastroesophageal reflux disease, depression	methotrexate, prednisone, ranitidine	6 months	5	metronidazole 6/2012, vancomycin 6/2012, 7/2012, 9/2012, 10/2012, 12/2012, 1/2013, fidaxomicin 12/2012	vancomycin	LAMP neg	3	NG	40 cc	mild diarrhea		73	M	Husband
2	no	recurrent	69	F	Osteoporosis, fibromyalgia, osteoarthritis, history of gastric ulcer	esomeprazole, colestipol	3 years	many	vancomycin, fidaxomicin, metronidazole	vancomycin	LAMP positive	many	NG	45 cc	none		71	M	Husband
4	no	recurrent	84	M	Parkinson's disease, benign prostatic hypertrophy, hypertension, anxiety, irritable bowel syndrome, gastroesophageal reflux disease	carbidopa-levodopa, cholestyramine	3 months	4	metronidazole, vancomycin	vancomycin	LAMP positive	2	NG	40 cc	occasional loose stool		61	F	Wife
2. Human samples for microbiota analysis
Research Code	Donor	Recipient	RpT(early 2-4 weeks)
1	D1	R1	RpT1w2
2	D2	R2	RpT2w2
4	D4	R4	RpT4w4
3. Mouse samples for microbiota analysis (human samples transplanted into mouse)
Mouse sample	Human sample
MD1r1	D1
MD1r2	D1
MD1r3	D1
MR1r1	R1
MR1r2	R1
MR1r3	R1
MRpT1w2r1	RpT1w2
MRpT1w2r2	RpT1w2
MRpT1w2r3	RpT1w2
MD2r1	D2
MD2r2	D2
MD2r3	D2
MR2r1	R2
MR2r2	R2
MR2r3	R2
MRpT2w2r1	RpT2w2
MRpT2w2r2	RpT2w2
MRpT2w2r3	RpT2w2
MD4r1	D4
MD4r2	D4
MD4r3	D4
MR4r1	R4
MR4r2	R4
MR4r3	R4
MRpT4w4r1	RpT4w4
MRpT4w4r2	RpT4w4
MRpT4w4r3	RpT4w4
Note: Human samples are transplanted into three mice as replicates (denoted by suffix r1, r2 and r3 in their sample names)
