# Supplementary material for: Colonization potential to reconstitute a microbe community in patients detected early after fecal microbe transplant for recurrent C. difficile
Source: BMC Microbiol. 2016 Jan 13;16:5. doi: 10.1186/s12866-015-0622-2 (PMC4711103; doi:10.1186/s12866-015-0622-2)
Supplement: Additional file 3: — Relative abundance of microbes at family level taxonomy. (XLSX 69 kb) [file 12866_2015_622_MOESM3_ESM.xlsx]

## Sheet: Taxonomy-family-level
Taxon	Taxon(renamed)	D1	D2	D4	R1	R2	R4	RpT1w2	RpT2w2	RpT4w4		MD1r1	MD1r2	MD1r3	MD2r1	MD2r2	MD2r3	MD4r1	MD4r2	MD4r3	MR1r1	MR1r2	MR1r3	MR2r1	MR2r2	MR2r3	MR4r1	MR4r2	MR4r3	MRpT1w2r1	MRpT1w2r2	MRpT1w2r3	MRpT2w2r1	MRpT2w2r2	MRpT2w2r3	MRpT4w4r1	MRpT4w4r2	MRpT4w4r3
k__Bacteria;p__Bacteroidetes;c__Bacteroidia;o__Bacteroidales;f__Bacteroidaceae	f_Bacteroidaceae	0.155022	0.389577	0.197301	0.00139556	0.0169252	0.000932024	0.00213897	0.0624131	0.151196		0.463748	0.527285	0.468348	0.463579	0.430308	0.422289	0.394782	0.29722	0.33347	0.0599375	0.026085	0.0736026	0.0910497	0.102996	0.103506	0.000616282	0.000367579	0.000331496	0.400955	0.384451	0.376418	0.271526	0.391269	0.431438	0.281755	0.382288	0.189117
k__Bacteria;p__Firmicutes;c__Clostridia;o__Clostridiales;f__Lachnospiraceae	f_Lachnospiraceae	0.29727	0.302489	0.297738	0.00178549	0.00135318	0.00101487	0.000809902	0.0057909	0.194911		0.273286	0.257223	0.268675	0.360838	0.334643	0.283103	0.403457	0.394445	0.418625	0.168947	0.216815	0.23114	0.28667	0.278006	0.223123	0.000493026	0.000592211	0.000227904	0.26507	0.195963	0.166094	0.387428	0.310466	0.274375	0.374819	0.268545	0.579902
k__Bacteria;p__Firmicutes;c__Clostridia;o__Clostridiales;Other	o_Clostridiales;Other	0.0155808	0.00585951	0.0145191	4.10458e-05	0.000104091	6.2135e-05	0.00342651	8.30237e-05	0.00432765		0.117345	0.108571	0.0950093	0.00304059	0.00299564	0.0036518	0.0021581	0.00301768	0.00221882	0.60517	0.687964	0.570204	0.445176	0.348936	0.469945	0.713532	0.714268	0.413024	0.126559	0.104928	0.119109	0.230035	0.142187	0.152303	0.0464284	0.0299007	0.0255395
k__Bacteria;p__Proteobacteria;c__Gammaproteobacteria;o__Enterobacteriales;f__Enterobacteriaceae	f_Enterobacteriaceae	0.00136949	0.00114892	0.00134713	0.808111	0.239201	0.266994	0.218445	0.689284	0.0568239		0.000654146	0.0013537	0.000999426	0.000308465	0.000455858	0.000615967	0.00196387	0.000488779	0.000409298	0.0200137	0.0262489	0.0400455	0.0155894	0.0168463	0.0128601	0.0554038	0.0557496	0.13121	0.0950845	0.185373	0.0828295	0.0111948	0.00669531	0.00601278	0.00231625	0.00195321	0.0014177
k__Bacteria;p__Verrucomicrobia;c__Verrucomicrobiae;o__Verrucomicrobiales;f__Verrucomicrobiaceae	f_Verrucomicrobiaceae	0.000583719	0.000252763	0.222512	0.00209334	0.000145727	0.000103558	0.24052	0.062849	0.0792357		0.0291623	0.00774144	0.0656857	0.0573966	0.0598476	0.115912	0.125904	0.254165	0.176192	0.0970052	0.023872	0.0511416	0.084467	0.166774	0.130226	0.00022597	6.12632e-05	0.000124311	0.0395393	0.047449	0.181562	0.000104041	0.000187719	0.000167022	0.174918	0.158688	0.0995101
k__Bacteria;p__Firmicutes;c__Clostridia;o__Clostridiales;f__Veillonellaceae	f_Veillonellaceae	0.00453505	0.0195777	0.0210837	0.0906292	0.274966	0.00024854	0.329568	0.0596941	0.108379		0.0435113	0.0153137	0.029515	0.0155775	0.0235744	0.017951	0.00999202	0.00684291	0.0110941	0.000227663	0.000266383	0.000268623	0.000355255	0.000396139	0.000541915	0.00045194	0.000490106	0.000310778	0.0215274	0.0112964	0.0248281	0.00335012	0.0374187	0.0408785	0.00579063	0.00504925	0.00314813
k__Bacteria;p__Firmicutes;c__Bacilli;o__Lactobacillales;f__Lactobacillaceae	f_Lactobacillaceae	0.000808226	0.000689354	0.000534576	0.057341	0.103425	0.170208	0.0177348	0.0141763	0.0580574		0.000189913	0.000465333	0.000233908	6.60997e-05	8.68301e-05	0.000153992	0.000172648	8.50051e-05	0.00021542	0.000351843	6.14729e-05	0.000144643	0.000647817	6.25482e-05	0.000312643	0.0702356	0.0950806	0.179878	8.27181e-05	0.00026995	0.000186366	0.000104041	0.000375438	0.000292288	0.0308351	0.0738894	0.0326488
k__Bacteria;p__Firmicutes;c__Clostridia;o__Clostridiales;f__Ruminococcaceae	f_Ruminococcaceae	0.239459	0.129254	0.097464	0.000225752	0.000291454	8.28466e-05	0.000207667	0.0110006	0.0135056		0.00111838	0.00103642	0.00572012	0.0346362	0.0573295	0.0523352	0.0219263	0.0141321	0.0178798	0.00560879	0.000819639	0.00471123	0.0122458	0.00761003	0.00969194	4.10855e-05	0	2.07185e-05	4.13591e-05	0.00199348	0.000227781	0.013775	0.018459	0.0152198	0.00488067	0.00463367	0.00615032
k__Bacteria;p__Proteobacteria;c__Betaproteobacteria;o__Burkholderiales;f__Alcaligenaceae	f_Alcaligenaceae	0.00810471	0.00539994	0.015909	0.0276649	0.0817113	0.000144982	0.051543	0.013263	0.0845668		0.0321798	0.0384323	0.0216684	0.00627947	0.0122647	0.0129133	0.0111574	0.00707667	0.0103617	0.0343564	0.0137289	0.0222957	0.0481892	0.0648833	0.0350369	4.10855e-05	4.08422e-05	0	0.00849929	0.00649957	0.0092769	0.00996712	0.0177916	0.0127145	0.00581131	0.0129036	0.00792244
k__Bacteria;p__Firmicutes;c__Bacilli;o__Lactobacillales;f__Enterococcaceae	f_Enterococcaceae	0.00116744	0.000528505	0.000406278	0.000800394	0.000582908	0.249451	0.0146405	0.000477386	0.0551723		6.33045e-05	0.000232666	0.000233908	0.000132199	0.000151953	0.000131993	0.000194229	0.000148759	0.00021542	0.000724383	0.00020491	0.000351276	0.00062692	0.000312741	0.000500229	0.105898	0.105189	0.203477	0.000496309	0.00288639	0.000227781	0.0200175	0.0166653	0.00526118	0.000454978	0.000394797	0.000271031
Other	Other	0.276099	0.145224	0.131185	0.00991257	0.281295	0.310758	0.120966	0.0809689	0.193824		0.0387424	0.0423453	0.0439109	0.0581457	0.0783424	0.0909431	0.0282927	0.0223776	0.0293186	0.00765776	0.00393426	0.00609567	0.0149834	0.0131768	0.0142565	0.0530619	0.0281607	0.071396	0.0421449	0.0588907	0.0392405	0.0524991	0.0584849	0.0613387	0.0719899	0.0617546	0.054373

## Sheet: Sheet1
Taxon	D1	D2	D4	R1	R2	R4	RpT1w2	RpT1m6	RpT2w2	RpT2m6	RpT4w4	RpT4m6	MD1r1	MD1r2	MD1r3	MD2r1	MD2r2	MD2r3	MD4r1	MD4r2	MD4r3	MR1r1	MR1r2	MR1r3	MR2r1	MR2r2	MR2r3	MR4r1	MR4r2	MR4r3	MRpT1w2r1	MRpT1w2r2	MRpT1w2r3	MRpT2w2r1	MRpT2w2r2	MRpT2w2r3	MRpT4w4r1	MRpT4w4r2	MRpT4w4r3
k__Bacteria;p__Bacteroidetes;c__Bacteroidia;o__Bacteroidales;f__Bacteroidaceae	0.155022	0.389577	0.197301	0.00139556	0.0169252	0.000932024	0.00213897	0.183208	0.0624131	0.161421	0.151196	0.0960624	0.463748	0.527285	0.468348	0.463579	0.430308	0.422289	0.394782	0.29722	0.33347	0.0599375	0.026085	0.0736026	0.0910497	0.102996	0.103506	0.000616282	0.000367579	0.000331496	0.400955	0.384451	0.376418	0.271526	0.391269	0.431438	0.281755	0.382288	0.189117
k__Bacteria;p__Firmicutes;c__Clostridia;o__Clostridiales;f__Lachnospiraceae	0.29727	0.302489	0.297738	0.00178549	0.00135318	0.00101487	0.000809902	0.237456	0.0057909	0.0376117	0.194911	0.117854	0.273286	0.257223	0.268675	0.360838	0.334643	0.283103	0.403457	0.394445	0.418625	0.168947	0.216815	0.23114	0.28667	0.278006	0.223123	0.000493026	0.000592211	0.000227904	0.26507	0.195963	0.166094	0.387428	0.310466	0.274375	0.374819	0.268545	0.579902
k__Bacteria;p__Firmicutes;c__Clostridia;o__Clostridiales;Other	0.0155808	0.00585951	0.0145191	4.10458e-05	0.000104091	6.2135e-05	0.00342651	0.00603231	8.30237e-05	0.00790497	0.00432765	0.00119894	0.117345	0.108571	0.0950093	0.00304059	0.00299564	0.0036518	0.0021581	0.00301768	0.00221882	0.60517	0.687964	0.570204	0.445176	0.348936	0.469945	0.713532	0.714268	0.413024	0.126559	0.104928	0.119109	0.230035	0.142187	0.152303	0.0464284	0.0299007	0.0255395
k__Bacteria;p__Proteobacteria;c__Gammaproteobacteria;o__Enterobacteriales;f__Enterobacteriaceae	0.00136949	0.00114892	0.00134713	0.808111	0.239201	0.266994	0.218445	0.330157	0.689284	0.354084	0.0568239	0.0168483	0.000654146	0.0013537	0.000999426	0.000308465	0.000455858	0.000615967	0.00196387	0.000488779	0.000409298	0.0200137	0.0262489	0.0400455	0.0155894	0.0168463	0.0128601	0.0554038	0.0557496	0.13121	0.0950845	0.185373	0.0828295	0.0111948	0.00669531	0.00601278	0.00231625	0.00195321	0.0014177
k__Bacteria;p__Verrucomicrobia;c__Verrucomicrobiae;o__Verrucomicrobiales;f__Verrucomicrobiaceae	0.000583719	0.000252763	0.222512	0.00209334	0.000145727	0.000103558	0.24052	0.0886516	0.062849	0.0222643	0.0792357	0.578015	0.0291623	0.00774144	0.0656857	0.0573966	0.0598476	0.115912	0.125904	0.254165	0.176192	0.0970052	0.023872	0.0511416	0.084467	0.166774	0.130226	0.00022597	6.12632e-05	0.000124311	0.0395393	0.047449	0.181562	0.000104041	0.000187719	0.000167022	0.174918	0.158688	0.0995101
k__Bacteria;p__Firmicutes;c__Clostridia;o__Clostridiales;f__Veillonellaceae	0.00453505	0.0195777	0.0210837	0.0906292	0.274966	0.00024854	0.329568	0.00336786	0.0596941	0.0327342	0.108379	0.0297421	0.0435113	0.0153137	0.029515	0.0155775	0.0235744	0.017951	0.00999202	0.00684291	0.0110941	0.000227663	0.000266383	0.000268623	0.000355255	0.000396139	0.000541915	0.00045194	0.000490106	0.000310778	0.0215274	0.0112964	0.0248281	0.00335012	0.0374187	0.0408785	0.00579063	0.00504925	0.00314813
k__Bacteria;p__Firmicutes;c__Bacilli;o__Lactobacillales;f__Lactobacillaceae	0.000808226	0.000689354	0.000534576	0.057341	0.103425	0.170208	0.0177348	0.0432067	0.0141763	0.0330075	0.0580574	0.00767742	0.000189913	0.000465333	0.000233908	6.60997e-05	8.68301e-05	0.000153992	0.000172648	8.50051e-05	0.00021542	0.000351843	6.14729e-05	0.000144643	0.000647817	6.25482e-05	0.000312643	0.0702356	0.0950806	0.179878	8.27181e-05	0.00026995	0.000186366	0.000104041	0.000375438	0.000292288	0.0308351	0.0738894	0.0326488
k__Bacteria;p__Firmicutes;c__Clostridia;o__Clostridiales;f__Ruminococcaceae	0.239459	0.129254	0.097464	0.000225752	0.000291454	8.28466e-05	0.000207667	0.0189069	0.0110006	0.017639	0.0135056	0.0163014	0.00111838	0.00103642	0.00572012	0.0346362	0.0573295	0.0523352	0.0219263	0.0141321	0.0178798	0.00560879	0.000819639	0.00471123	0.0122458	0.00761003	0.00969194	4.10855e-05	0	2.07185e-05	4.13591e-05	0.00199348	0.000227781	0.013775	0.018459	0.0152198	0.00488067	0.00463367	0.00615032
k__Bacteria;p__Proteobacteria;c__Betaproteobacteria;o__Burkholderiales;f__Alcaligenaceae	0.00810471	0.00539994	0.015909	0.0276649	0.0817113	0.000144982	0.051543	0.0228077	0.013263	0.0110375	0.0845668	0.0439401	0.0321798	0.0384323	0.0216684	0.00627947	0.0122647	0.0129133	0.0111574	0.00707667	0.0103617	0.0343564	0.0137289	0.0222957	0.0481892	0.0648833	0.0350369	4.10855e-05	4.08422e-05	0	0.00849929	0.00649957	0.0092769	0.00996712	0.0177916	0.0127145	0.00581131	0.0129036	0.00792244
k__Bacteria;p__Firmicutes;c__Bacilli;o__Lactobacillales;f__Enterococcaceae	0.00116744	0.000528505	0.000406278	0.000800394	0.000582908	0.249451	0.0146405	0.00711941	0.000477386	0.00359508	0.0551723	0.0264818	6.33045e-05	0.000232666	0.000233908	0.000132199	0.000151953	0.000131993	0.000194229	0.000148759	0.00021542	0.000724383	0.00020491	0.000351276	0.00062692	0.000312741	0.000500229	0.105898	0.105189	0.203477	0.000496309	0.00288639	0.000227781	0.0200175	0.0166653	0.00526118	0.000454978	0.000394797	0.000271031
