# Supplementary material for: Colonization potential to reconstitute a microbe community in patients detected early after fecal microbe transplant for recurrent C. difficile
Source: BMC Microbiol. 2016 Jan 13;16:5. doi: 10.1186/s12866-015-0622-2 (PMC4711103; doi:10.1186/s12866-015-0622-2)
Supplement: Additional file 4: — Alpha and beta diversity metrics. (XLSX 25 kb) [file 12866_2015_622_MOESM4_ESM.xlsx]

## Sheet: Alpha-diversity
Sample name	chao1	observed_species	PD_whole_tree	shannon	simpson
D1	296.136	257	17.0813	5.80975	0.969488
D2	325.071	207	13.493	4.55676	0.905148
D4	291.895	267	16.0739	5.1943	0.931236
R1	164.167	114	9.72115	1.68599	0.451063
R2	172.25	121	10.0316	3.59558	0.874918
R4	109.5	90	8.51868	2.61638	0.792525
RpT1w2	158.867	112	9.43224	3.41484	0.854355
RpT2w2	193	156	11.0402	2.44811	0.5502
RpT4w4	260.333	202	13.2106	4.40061	0.934904
MD1r1	269.667	230	13.077	4.10635	0.870997
MD1r2	237.773	218	12.2838	4.25893	0.898632
MD1r3	290.333	247	13.8714	4.43839	0.906621
MD2r1	341	276	16.016	4.86962	0.921193
MD2r2	286.5	274	15.9132	4.9312	0.930722
MD2r3	287.542	274	15.3706	5.06075	0.936494
MD4r1	269.545	247	14.1923	4.74106	0.921771
MD4r2	252.474	234	13.5849	4.31487	0.890551
MD4r3	257.55	240	14.1038	4.70584	0.922777
MR1r1	145.4	134	8.62664	3.03907	0.75551
MR1r2	149.545	120	8.76114	2.50624	0.705238
MR1r3	172	133	8.83333	3.01137	0.77321
MR2r1	215.714	189	11.458	3.76814	0.867106
MR2r2	179.1	144	8.98424	3.88742	0.897114
MR2r3	216	174	11.046	3.79304	0.870977
MR4r1	118.25	89	7.20937	1.71183	0.473605
MR4r2	109	84	6.67652	1.57708	0.468556
MR4r3	85.6	72	6.00335	2.54719	0.748599
MRpT1w2r1	180.636	167	10.2646	3.51356	0.845361
MRpT1w2r2	230.929	178	10.5096	3.80235	0.882162
MRpT1w2r3	169.214	157	9.54515	3.74763	0.876566
MRpT2w2r1	213.364	179	10.5002	3.45205	0.81383
MRpT2w2r2	203.462	184	10.5026	4.01021	0.88791
MRpT2w2r3	211	186	10.7356	3.95655	0.887943
MRpT4w4r1	214.957	186	11.9919	3.46968	0.845314
MRpT4w4r2	218.154	175	11.6948	3.43521	0.822885
MRpT4w4r3	228.5	176	11.5276	3.27295	0.798367

## Sheet: Distance Matrix-Weighted UniFra
		D1	D2	D4	R1	R2	R4	RpT1w2	RpT2w2	RpT4w4	MD1r1	MD1r2	MD1r3	MD2r1	MD2r2	MD2r3	MD4r1	MD4r2	MD4r3	MR1r1	MR1r2	MR1r3	MR2r1	MR2r2	MR2r3	MR4r1	MR4r2	MR4r3	MRpT1w2r1	MRpT1w2r2	MRpT1w2r3	MRpT2w2r1	MRpT2w2r2	MRpT2w2r3	MRpT4w4r1	MRpT4w4r2	MRpT4w4r3
	D1	0	0.267798	0.247592	0.605081	0.55926	0.52257	0.629922	0.501246	0.394978	0.357447	0.370055	0.356949	0.32153	0.298722	0.325597	0.329025	0.330765	0.320416	0.314595	0.289802	0.29507	0.293038	0.3283	0.296524	0.424382	0.424459	0.412708	0.348539	0.383049	0.405694	0.28161	0.323775	0.347238	0.342288	0.381995	0.28787
	D2	0.267798	0	0.326261	0.682134	0.622708	0.588102	0.704289	0.5887	0.414863	0.278198	0.281285	0.280157	0.252915	0.234876	0.264244	0.27499	0.353004	0.309287	0.423612	0.397572	0.403803	0.399504	0.424093	0.378625	0.417143	0.41723	0.414379	0.260183	0.286908	0.324684	0.250078	0.237574	0.262695	0.325068	0.309961	0.387014
	D4	0.247592	0.326261	0	0.606588	0.55335	0.528134	0.476698	0.458115	0.284109	0.318459	0.349825	0.29025	0.275163	0.259	0.234764	0.216712	0.143723	0.168915	0.289851	0.323731	0.304461	0.270889	0.23162	0.222756	0.437872	0.437961	0.419225	0.299663	0.320898	0.250014	0.265942	0.300334	0.324459	0.190092	0.236997	0.244255
	R1	0.605081	0.682134	0.606588	0	0.323435	0.242768	0.377841	0.176265	0.519254	0.593326	0.617863	0.611128	0.658003	0.651793	0.652383	0.644252	0.628197	0.62938	0.474879	0.467357	0.473556	0.485241	0.492238	0.49805	0.436371	0.436371	0.387092	0.575244	0.527496	0.581337	0.570286	0.59685	0.61634	0.626825	0.63138	0.602147
	R2	0.55926	0.622708	0.55335	0.323435	0	0.267067	0.346739	0.321886	0.409417	0.533754	0.558182	0.553529	0.599783	0.594022	0.594619	0.586524	0.578652	0.576123	0.435497	0.427144	0.433799	0.433755	0.436713	0.448896	0.391632	0.387068	0.32721	0.516934	0.473446	0.526923	0.509369	0.534853	0.555282	0.569193	0.56546	0.553638
	R4	0.52257	0.588102	0.528134	0.242768	0.267067	0	0.339977	0.258559	0.459145	0.511854	0.533168	0.524209	0.56139	0.559559	0.560125	0.548112	0.540655	0.539301	0.412213	0.393921	0.405374	0.416447	0.423953	0.422743	0.312816	0.307041	0.222682	0.480699	0.434399	0.488038	0.46986	0.505587	0.524308	0.527144	0.529612	0.516325
	RpT1w2	0.629922	0.704289	0.476698	0.377841	0.346739	0.339977	0	0.3454	0.478526	0.583577	0.629829	0.581282	0.637768	0.627811	0.591651	0.578008	0.486956	0.527926	0.444224	0.485491	0.474025	0.452866	0.403942	0.435406	0.46877	0.468821	0.419464	0.564927	0.516673	0.472871	0.589766	0.6069	0.626425	0.525976	0.550491	0.560791
	RpT2w2	0.501246	0.5887	0.458115	0.176265	0.321886	0.258559	0.3454	0	0.409355	0.483486	0.526341	0.47237	0.515124	0.506331	0.505078	0.49819	0.48458	0.483392	0.367127	0.394058	0.36601	0.367516	0.376474	0.379267	0.407067	0.407108	0.359618	0.453299	0.408539	0.442689	0.473088	0.499084	0.515678	0.493197	0.50512	0.469571
	RpT4w4	0.394978	0.414863	0.284109	0.519254	0.409417	0.459145	0.478526	0.409355	0	0.318572	0.354314	0.306063	0.326793	0.322892	0.299964	0.300736	0.298725	0.291569	0.334571	0.381098	0.342293	0.29632	0.289501	0.277719	0.395919	0.395877	0.347792	0.270834	0.248096	0.259079	0.298959	0.312239	0.332077	0.266576	0.268002	0.310844
	MD1r1	0.357447	0.278198	0.318459	0.593326	0.533754	0.511854	0.583577	0.483486	0.318572	0	0.0762117	0.0437491	0.140417	0.133883	0.148294	0.203156	0.295081	0.249198	0.313539	0.300652	0.294106	0.283796	0.305656	0.266138	0.30177	0.301957	0.326374	0.129839	0.182495	0.199246	0.170216	0.115328	0.118352	0.262429	0.212736	0.335094
	MD1r2	0.370055	0.281285	0.349825	0.617863	0.558182	0.533168	0.629829	0.526341	0.354314	0.0762117	0	0.093243	0.165964	0.164729	0.175686	0.249159	0.340129	0.294929	0.354192	0.339653	0.337098	0.322423	0.345367	0.307042	0.297352	0.297519	0.342658	0.146613	0.192902	0.221921	0.197353	0.142184	0.121526	0.305773	0.250249	0.378775
	MD1r3	0.356949	0.280157	0.29025	0.611128	0.553529	0.524209	0.581282	0.47237	0.306063	0.0437491	0.093243	0	0.111868	0.10186	0.110549	0.177663	0.270952	0.222972	0.301669	0.313098	0.289089	0.272258	0.293642	0.254339	0.325348	0.325525	0.341717	0.130435	0.174606	0.179332	0.175718	0.129086	0.135477	0.237646	0.190903	0.310501
	MD2r1	0.32153	0.252915	0.275163	0.658003	0.599783	0.56139	0.637768	0.515124	0.326793	0.140417	0.165964	0.111868	0	0.0503906	0.0860496	0.151842	0.241399	0.197618	0.3336	0.337124	0.316272	0.305312	0.326576	0.281445	0.372668	0.372816	0.382996	0.146058	0.183611	0.204359	0.154646	0.141468	0.14055	0.212886	0.193992	0.2821
	MD2r2	0.298722	0.234876	0.259	0.651793	0.594022	0.559559	0.627811	0.506331	0.322892	0.133883	0.164729	0.10186	0.0503906	0	0.0514667	0.166	0.26039	0.212323	0.33184	0.337571	0.318458	0.307863	0.331062	0.286104	0.378287	0.378362	0.382222	0.154686	0.191621	0.206613	0.178675	0.156601	0.154482	0.226911	0.197719	0.298942
	MD2r3	0.325597	0.264244	0.234764	0.652383	0.594619	0.560125	0.591651	0.505078	0.299964	0.148294	0.175686	0.110549	0.0860496	0.0514667	0	0.150503	0.244789	0.197418	0.324829	0.361014	0.335934	0.307297	0.307299	0.26315	0.384966	0.385174	0.383628	0.163333	0.195003	0.17136	0.206843	0.172477	0.166242	0.207609	0.16137	0.295118
	MD4r1	0.329025	0.27499	0.216712	0.644252	0.586524	0.548112	0.578008	0.49819	0.300736	0.203156	0.249159	0.177663	0.151842	0.166	0.150503	0	0.115232	0.0672543	0.280821	0.317753	0.291649	0.259004	0.251078	0.207369	0.405515	0.405559	0.38691	0.166083	0.20974	0.178295	0.168472	0.177602	0.194536	0.108005	0.123099	0.193478
	MD4r2	0.330765	0.353004	0.143723	0.628197	0.578652	0.540655	0.486956	0.48458	0.298725	0.295081	0.340129	0.270952	0.241399	0.26039	0.244789	0.115232	0	0.0700574	0.280083	0.318163	0.292262	0.25976	0.21575	0.202345	0.442817	0.442945	0.424206	0.259275	0.282995	0.214702	0.210949	0.264201	0.292049	0.112081	0.191737	0.193564
	MD4r3	0.320416	0.309287	0.168915	0.62938	0.576123	0.539301	0.527926	0.483392	0.291569	0.249198	0.294929	0.222972	0.197618	0.212323	0.197418	0.0672543	0.0700574	0	0.266334	0.30442	0.278434	0.244496	0.206465	0.186892	0.421504	0.421613	0.402933	0.217366	0.248587	0.183171	0.182929	0.218622	0.246645	0.0818557	0.151507	0.175276
	MR1r1	0.314595	0.423612	0.289851	0.474879	0.435497	0.412213	0.444224	0.367127	0.334571	0.313539	0.354192	0.301669	0.3336	0.33184	0.324829	0.280821	0.280083	0.266334	0	0.0710256	0.0401708	0.0591576	0.109429	0.0902634	0.342758	0.342791	0.322745	0.323157	0.34631	0.332745	0.276188	0.33601	0.366648	0.286661	0.332343	0.190152
	MR1r2	0.289802	0.397572	0.323731	0.467357	0.427144	0.393921	0.485491	0.394058	0.381098	0.300652	0.339653	0.313098	0.337124	0.337571	0.361014	0.317753	0.318163	0.30442	0.0710256	0	0.0466198	0.105374	0.16581	0.146876	0.307233	0.307389	0.294395	0.32729	0.356401	0.375947	0.256635	0.318069	0.347231	0.324597	0.370977	0.224877
	MR1r3	0.29507	0.403803	0.304461	0.473556	0.433799	0.405374	0.474025	0.36601	0.342293	0.294106	0.337098	0.289089	0.316272	0.318458	0.335934	0.291649	0.292262	0.278434	0.0401708	0.0466198	0	0.0635144	0.123885	0.110645	0.329439	0.329525	0.308224	0.30135	0.323235	0.342124	0.253509	0.313447	0.344104	0.298975	0.344504	0.198678
	MR2r1	0.293038	0.399504	0.270889	0.485241	0.433755	0.416447	0.452866	0.367516	0.29632	0.283796	0.322423	0.272258	0.305312	0.307863	0.307297	0.259004	0.25976	0.244496	0.0591576	0.105374	0.0635144	0	0.0712654	0.0618737	0.336024	0.336036	0.312437	0.292536	0.314782	0.31053	0.244608	0.300074	0.334304	0.26733	0.312919	0.176752
	MR2r2	0.3283	0.424093	0.23162	0.492238	0.436713	0.423953	0.403942	0.376474	0.289501	0.305656	0.345367	0.293642	0.326576	0.331062	0.307299	0.251078	0.21575	0.206465	0.109429	0.16581	0.123885	0.0712654	0	0.0545884	0.361845	0.361784	0.331527	0.305917	0.318635	0.258145	0.266547	0.325177	0.356781	0.228359	0.279566	0.214603
	MR2r3	0.296524	0.378625	0.222756	0.49805	0.448896	0.422743	0.435406	0.379267	0.277719	0.266138	0.307042	0.254339	0.281445	0.286104	0.26315	0.207369	0.202345	0.186892	0.0902634	0.146876	0.110645	0.0618737	0.0545884	0	0.320851	0.321015	0.301457	0.273928	0.29481	0.257878	0.221013	0.278898	0.311219	0.20938	0.254783	0.184675
	MR4r1	0.424382	0.417143	0.437872	0.436371	0.391632	0.312816	0.46877	0.407067	0.395919	0.30177	0.297352	0.325348	0.372668	0.378287	0.384966	0.405515	0.442817	0.421504	0.342758	0.307233	0.329439	0.336024	0.361845	0.320851	0	0.00667623	0.0955409	0.306502	0.323332	0.3339	0.276277	0.293307	0.290622	0.400396	0.367562	0.423449
	MR4r2	0.424459	0.41723	0.437961	0.436371	0.387068	0.307041	0.468821	0.407108	0.395877	0.301957	0.297519	0.325525	0.372816	0.378362	0.385174	0.405559	0.442945	0.421613	0.342791	0.307389	0.329525	0.336036	0.361784	0.321015	0.00667623	0	0.0907352	0.306567	0.323477	0.333974	0.276289	0.293502	0.290724	0.400492	0.367484	0.423609
	MR4r3	0.412708	0.414379	0.419225	0.387092	0.32721	0.222682	0.419464	0.359618	0.347792	0.326374	0.342658	0.341717	0.382996	0.382222	0.383628	0.38691	0.424206	0.402933	0.322745	0.294395	0.308224	0.312437	0.331527	0.301457	0.0955409	0.0907352	0	0.299864	0.298886	0.322906	0.287784	0.317447	0.331874	0.381814	0.354676	0.406437
	MRpT1w2r1	0.348539	0.260183	0.299663	0.575244	0.516934	0.480699	0.564927	0.453299	0.270834	0.129839	0.146613	0.130435	0.146058	0.154686	0.163333	0.166083	0.259275	0.217366	0.323157	0.32729	0.30135	0.292536	0.305917	0.273928	0.306502	0.306567	0.299864	0	0.0754437	0.0983676	0.13561	0.0864224	0.0925165	0.207341	0.157647	0.29342
	MRpT1w2r2	0.383049	0.286908	0.320898	0.527496	0.473446	0.434399	0.516673	0.408539	0.248096	0.182495	0.192902	0.174606	0.183611	0.191621	0.195003	0.20974	0.282995	0.248587	0.34631	0.356401	0.323235	0.314782	0.318635	0.29481	0.323332	0.323477	0.298886	0.0754437	0	0.103496	0.183259	0.145123	0.154413	0.243319	0.194755	0.325008
	MRpT1w2r3	0.405694	0.324684	0.250014	0.581337	0.526923	0.488038	0.472871	0.442689	0.259079	0.199246	0.221921	0.179332	0.204359	0.206613	0.17136	0.178295	0.214702	0.183171	0.332745	0.375947	0.342124	0.31053	0.258145	0.257878	0.3339	0.333974	0.322906	0.0983676	0.103496	0	0.204552	0.167034	0.174833	0.172505	0.140452	0.312049
	MRpT2w2r1	0.28161	0.250078	0.265942	0.570286	0.509369	0.46986	0.589766	0.473088	0.298959	0.170216	0.197353	0.175718	0.154646	0.178675	0.206843	0.168472	0.210949	0.182929	0.276188	0.256635	0.253509	0.244608	0.266547	0.221013	0.276277	0.276289	0.287784	0.13561	0.183259	0.204552	0	0.0878112	0.116458	0.188359	0.213143	0.220833
	MRpT2w2r2	0.323775	0.237574	0.300334	0.59685	0.534853	0.505587	0.6069	0.499084	0.312239	0.115328	0.142184	0.129086	0.141468	0.156601	0.172477	0.177602	0.264201	0.218622	0.33601	0.318069	0.313447	0.300074	0.325177	0.278898	0.293307	0.293502	0.317447	0.0864224	0.145123	0.167034	0.0878112	0	0.0455473	0.22512	0.189676	0.296845
	MRpT2w2r3	0.347238	0.262695	0.324459	0.61634	0.555282	0.524308	0.626425	0.515678	0.332077	0.118352	0.121526	0.135477	0.14055	0.154482	0.166242	0.194536	0.292049	0.246645	0.366648	0.347231	0.344104	0.334304	0.356781	0.311219	0.290622	0.290724	0.331874	0.0925165	0.154413	0.174833	0.116458	0.0455473	0	0.249102	0.190399	0.325114
	MRpT4w4r1	0.342288	0.325068	0.190092	0.626825	0.569193	0.527144	0.525976	0.493197	0.266576	0.262429	0.305773	0.237646	0.212886	0.226911	0.207609	0.108005	0.112081	0.0818557	0.286661	0.324597	0.298975	0.26733	0.228359	0.20938	0.400396	0.400492	0.381814	0.207341	0.243319	0.172505	0.188359	0.22512	0.249102	0	0.0990488	0.158751
	MRpT4w4r2	0.381995	0.309961	0.236997	0.63138	0.56546	0.529612	0.550491	0.50512	0.268002	0.212736	0.250249	0.190903	0.193992	0.197719	0.16137	0.123099	0.191737	0.151507	0.332343	0.370977	0.344504	0.312919	0.279566	0.254783	0.367562	0.367484	0.354676	0.157647	0.194755	0.140452	0.213143	0.189676	0.190399	0.0990488	0	0.236311
	MRpT4w4r3	0.28787	0.387014	0.244255	0.602147	0.553638	0.516325	0.560791	0.469571	0.310844	0.335094	0.378775	0.310501	0.2821	0.298942	0.295118	0.193478	0.193564	0.175276	0.190152	0.224877	0.198678	0.176752	0.214603	0.184675	0.423449	0.423609	0.406437	0.29342	0.325008	0.312049	0.220833	0.296845	0.325114	0.158751	0.236311	0
